# Supplementary material for: SRGP-1/srGAP and AFD-1/afadin stabilize HMP-1/⍺-catenin at rosettes to seal internalization sites following gastrulation in C. elegans
Source: PLoS Genet. 2023 Mar 3;19(3):e1010507. doi: 10.1371/journal.pgen.1010507 (PMC10016700; doi:10.1371/journal.pgen.1010507)
Supplement: S1 Data — (XLSX) [file pgen.1010507.s008.xlsx]

## Sheet: Figure 1C
WT	Total Lethality	Cleft Closure Lethality	Total Embryos	% Cleft Closure Defects
Mount 1	0	0	7	0
Mount 2	0	0	7	0
Mount 3	0	0	11	0
Mount 4	0	0	4	0
Mount 5	0	0	9	0
Mount 6	0	0	11	0
Total	0	0	49	0
W122Stop	Total Lethality	Cleft Closure Lethality	Total Embryos	% Cleft Closure Defects
Mount 1	1	1	10	10
Mount 2	3	3	10	30
Mount 3	0	0	10	0
Mount 4	0	0	9	0
Mount 5	1	0	10	0
Mount 6	0	0	7	0
Mount 7	3	3	8	37.5
Mount 8	5	4	8	50
Mount 9	2	2	12	16.6667
Mount 10	0	0	10	0
Mount 11	1	1	8	12.5
Mount 12	4	4	9	44.4444
Mount 13	0	0	11	0
Mount 14	0	0	10	0
Mount 15	2	1	9	11.1111
Mount 16	2	2	11	18.1818
Mount 17	0	0	8	0
Mount 18	0	0	10	0
Mount 19	0	0	9	0
Mount 20	1	1	8	12.5
Mount 21	1	1	9	11.1111
Total	26	23	196	11.7347
srgp-1ΔC	Total Lethality	Cleft Closure Lethality	Total Embryos	% Cleft Closure Defects
Mount 1	0	0	8	0
Mount 2	0	0	10	0
Mount 3	3	2	10	20
Mount 4	0	0	8	0
Mount 5	5	3	9	33.3333
Mount 6	5	5	7	71.4286
Mount 7	1	1	10	10
Mount 8	0	0	10	0
Mount 9	0	0	10	0
Mount 10	1	0	9	0
total	15	11	91	12.0879
srgp-1ΔF-BAR	Total Lethality	Cleft Closure Lethality	Total Embryos	% Cleft Closure Defects
Mount 1	1	1	12	8.33333
Mount 2	0	0	9	0
Mount 3	1	1	8	12.5
Mount 4	1	0	9	0
Mount 5	0	0	7	0
Mount 6	1	0	15	0
Mount 7	2	2	9	22.2222
Mount 8	0	0	9	0
Mount 9	0	0	8	0
Mount 10	0	0	8	0
Total	6	4	94	4.25532
srgp-1R563A	Total Lethality	Cleft Closure Lethality	Total Embryos	% Cleft Closure Defects
Mount 1	0	0	11	0
Mount 2	0	0	14	0
Mount 3	0	0	10	0
Mount 4	0	0	13	0
Mount 5	0	0	9	0
Mount 6	0	0	7	0
Total	0	0	64	0

## Sheet: Figure 4B
WT	Total Lethality	Cleft Closure Lethality	Total Embryos	% Cleft Closure Defects
Mount 1	0	0	7	0
Mount 2	0	0	7	0
Mount 3	0	0	11	0
Mount 4	0	0	4	0
Mount 5	0	0	9	0
Mount 6	0	0	11	0
Total	0	0	49	0
W122Stop	Total Lethality	Cleft Closure Lethality	Total Embryos	% Cleft Closure Defects
Mount 1	1	1	10	10
Mount 2	3	3	10	30
Mount 3	0	0	10	0
Mount 4	0	0	9	0
Mount 5	1	0	10	0
Mount 6	0	0	7	0
Mount 7	3	3	8	37.5
Mount 8	5	4	8	50
Mount 9	2	2	12	16.6667
Mount 10	0	0	10	0
Mount 11	1	1	8	12.5
Mount 12	4	4	9	44.4444
Mount 13	0	0	11	0
Mount 14	0	0	10	0
Mount 15	2	1	9	11.1111
Mount 16	2	2	11	18.1818
Mount 17	0	0	8	0
Mount 18	0	0	10	0
Mount 19	0	0	9	0
Mount 20	1	1	8	12.5
Mount 21	1	1	9	11.1111
Total	26	23	196	11.7347
srgp-1ΔC	Total Lethality	Cleft Closure Lethality	Total Embryos	% Cleft Closure Defects
Mount 1	0	0	8	0
Mount 2	0	0	10	0
Mount 3	3	2	10	20
Mount 4	0	0	8	0
Mount 5	5	3	9	33.3333
Mount 6	5	5	7	71.4286
Mount 7	1	1	10	10
Mount 8	0	0	10	0
Mount 9	0	0	10	0
Mount 10	1	0	9	0
total	15	11	91	12.0879
srgp-1ΔF-BAR	Total Lethality	Cleft Closure Lethality	Total Embryos	% Cleft Closure Defects
Mount 1	1	1	12	8.33333
Mount 2	0	0	9	0
Mount 3	1	1	8	12.5
Mount 4	1	0	9	0
Mount 5	0	0	7	0
Mount 6	1	0	15	0
Mount 7	2	2	9	22.2222
Mount 8	0	0	9	0
Mount 9	0	0	8	0
Mount 10	0	0	8	0
Total	6	4	94	4.25532
hmp-1R551/554A	Total Lethality	Cleft Closure Lethality	Total Embryos	% Cleft Closure Defects
Mount 1	0	0	10	0
Mount 2	0	0	7	0
Mount 3	0	0	7	0
Mount 4	0	0	8	0
Mount 5	0	0	9	0
Mount 6	0	0	9	0
Mount 7	0	0	9	0
Mount 8	0	0	10	0
Mount 9	0	0	8	0
Total	0	0	77	0
hmp-1R551/554A; W122Stop	Total Lethality	Cleft Closure Lethality	Total Embryos	% Cleft Closure Defects
Mount 1	0	0	6	0
Mount 2	1	1	10	10
Mount 3	0	0	8	0
Mount 4	0	0	7	0
Mount 5	0	0	9	0
Mount 6	1	0	7	0
Mount 7	0	0	9	0
Mount 8	0	0	9	0
Mount 9	1	1	8	12.5
Mount 10	1	1	8	12.5
Mount 11	0	0	9	0
Total	4	3	90	3.33333
hmp-1R551/554A; srgp-1ΔC	Total Lethality	Cleft Closure Lethality	Total Embryos	% Cleft Closure Defects
Mount 1	3	3	10	30
Mount 2	1	1	8	12.5
Mount 3	0	0	10	0
Mount 4	0	0	8	0
Mount 5	0	0	10	0
Mount 6	0	0	9	0
Mount 7	0	0	11	0
Mount 8	2	1	10	10
Mount 9	0	0	10	0
Mount 10	0	0	8	0
Total	6	5	94	5.31915
hmp-1R551/554A; srgp-1ΔF-BAR	Total Lethality	Cleft Closure Lethality	Total Embryos	% Cleft Closure Defects
Mount 1	1	0	10	0
Mount 2	0	0	10	0
Mount 3	0	0	13	0
Mount 4	1	1	8	12.5
Mount 5	1	1	10	10
Mount 6	0	0	11	0
Mount 7	0	0	9	0
Mount 8	1	1	9	11.1111
Mount 9	1	1	10	10
Mount 10	0	0	11	0
Mount 11	0	0	9	0
Mount 12	0	0	11	0
Total	5	4	121	3.30579

## Sheet: Figure 4C;4D
	WT						HMP-1 R551/554A						HMP-1 R551/554A; S823F						HMP-1 S823F
	20			15			20			15			20			15			20			15
	dead	Total	% lethal	dead	Total	% lethal	dead	Total	% lethal	dead	Total	% lethal	dead	Total	% lethal	dead	Total	% lethal	dead	Total	% lethal	dead	Total	% lethal
	0	71	0	6	28	21.4286	0	139	0	2	40	5	0	77	0	10	26	38.4615	3	19	15.7895	17	17	100
	0	111	0	1	56	1.78571	0	132	0	0	52	0	0	79	0	7	24	29.1667	11	30	36.6667	0	0	#DIV/0!
	0	140	0	1	58	1.72414	0	161	0	0	50	0	0	75	0	11	31	35.4839	5	5	100	13	18	72.2222
	12	139	8.63309	0	40	0	1	135	0.740741	0	72	0	1	84	1.19048	13	27	48.1481	5	16	31.25	0	0	#DIV/0!
	1	119	0.840336	0	52	0	0	177	0	0	46	0	3	83	3.61446	8	37	21.6216	0	0	#DIV/0!	4	7	57.1429
	1	19	5.26316	0	34	0	0	126	0	1	72	1.38889	1	76	1.31579	7	24	29.1667	6	10	60	8	12	66.6667
	3	154	1.94805	0	71	0	2	119	1.68067	0	66	0	0	55	0	4	22	18.1818	15	42	35.7143	2	2	100
	0	75	0			#DIV/0!	0	91	0	0	46	0	1	92	1.08696	10	31	32.2581	25	43	58.1395	11	15	73.3333
	1	69	1.44928			#DIV/0!	0	129	0	0	74	0	0	47	0	7	33	21.2121	28	35	80	0	0	#DIV/0!
	0	135	0			#DIV/0!	1	125	0.8	0	70	0	0	75	0	6	35	17.1429	20	31	64.5161	0	0	#DIV/0!
Total	18	1032		8	339		4	1334		3	588		6	743		83	290		118	231		55	71
Average	1.8	103.2		1.14286	48.4286		0.4	133.4		0.3	58.8		0.6	74.3		8.3	29		11.8	23.1		5.5	7.1
	% Emb. Let.	1.74419		% Emb. Let.	2.35988		% Emb. Let.	0.29985		% Emb. Let.	0.510204		% Emb. Let.	0.807537		% Emb. Let.	28.6207		% Emb. Let.	51.0823		% Emb. Let.	77.4648

## Sheet: Figure 4E
Hmp-1 R551/R554A; Control	Total Embryos	Hatch	% hatch	%dead
Mount 1	8	8	100	0
Mount 2	9	8	88.8889	11.1111
Mount 3	8	8	100	0
Mount 4	13	13	100	0
Mount 5	11	11	100	0
Mount 6	10	10	100	0
Mount 7	9	9	100	0
Mount 8	4	3	75	25
Mount 9	9	9	100	0
Mount 10	17	16	94.1176	5.88235
Total	98	95	96.9388	3.06122
HMP-1 S823F; Control	Total Embryos	Hatch	% hatch	%dead
Mount 1	10	3	30	70
Mount 2	9	2	22.2222	77.7778
Mount 3	9	3	33.3333	66.6667
Mount 4	9	2	22.2222	77.7778
Mount 5	9	0	0	100
Mount 6	9	2	22.2222	77.7778
Mount 7	9	5	55.5556	44.4444
Mount 8	11	5	45.4545	54.5455
Mount 9	11	2	18.1818	81.8182
Total	86	24	27.907	72.093
HMP-1R551/554A;s83F; Control	Total Embryos	Hatch	% hatch	%dead
Mount 1	8	7	87.5	12.5
Mount 2	6	4	66.6667	33.3333
Mount 3	11	5	45.4545	54.5455
Mount 4	10	9	90	10
Mount 5	9	5	55.5556	11.1111
Mount 6	10	9	90	10
Mount 7	12	8	66.6667	33.3333
Mount 8	11	8	72.7273	27.2727
Mount 9	12	7	58.3333	41.6667
Mount 10	12	11	91.6667	8.33333
Mount 11	12	9	75	25
Total	113	82	72.5664	24.7788
Hmp-1 R551/R554A; srgp-1 dsRNA	Total Embryos	Hatch	% hatch	%dead
Mount 1	10	10	100	0
Mount 2	14	14	100	0
Mount 3	11	11	100	0
Mount 4	14	14	100	0
Mount 5	11	11	100	0
Mount 6	17	17	100	0
Mount 7	11	11	100	0
Mount 8	16	16	100	0
Mount 9	16	16	100	0
Mount 10	21	21	100	0
Total	141	141	100	0
HMP-1 S823F; srgp-1 dsRNA	Total Embryos	Hatch	% hatch	%dead
Mount 1	14	0	0	100
Mount 2	13	0	0	100
Mount 3	13	0	0	100
Mount 4	4	0	0	100
Mount 5	13	0	0	100
Mount 6	12	0	0	100
Mount 7	16	0	0	100
Mount 8	11	0	0	100
Mount 9	16	0	0	100
Mount 10	16	0	0	100
Total	128	0	0	100
HMP-1R551/554A; S823F; srgp-1 dsRNA	Total Embryos	Hatch	% hatch	%dead
Mount 1	12	7	58.3333	41.6667
Mount 2	9	3	33.3333	66.6667
Mount 3	9	6	66.6667	33.3333
Mount 4	10	4	40	60
Mount 5	11	2	18.1818	81.8182
Mount 6	10	1	10	90
Mount 7	13	7	53.8462	46.1538
Mount 8	15	6	40	60
Mount 9	17	4	23.5294	76.4706
Mount 10	10	4	40	60
Total	116	44	37.931	62.069

## Sheet: Figure 5B, 5C
WT + srgp-1 RNAi	Total Embryos	Cleft Closure defects	Head Exploder Defects	Elongation Defects	Hatch	%CC defects	% HE defects	% E defects	% hatch	%dead
Mount 1	15	1	0	0	14	6.66667	0	0	93.3333	6.66667
Mount 2	16	0	0	0	16	0	0	0	100	0
Mount 3	16	0	0	0	16	0	0	0	100	0
Mount 4	15	1	0	0	14	6.66667	0	0	93.3333	6.66667
Mount 5	14	0	0	0	14	0	0	0	100	0
Mount 6	14	0	0	0	14	0	0	0	100	0
Mount 7	13	0	0	0	13	0	0	0	100	0
Mount 8	10	2	0	0	8	20	0	0	80	20
Mount 9	19	0	0	0	19	0	0	0	100	0
Mount 10	18	6	0	0	12	33.3333	0	0	66.6667	33.3333
Total	150	10	0	0	140	6.66667	0	0	93.3333	6.66667
WT + afd-1 RNAi	Total Embryos	Cleft Closure defects	Head Exploder Defects	Elongation Defects	Hatch	%CC defects	% HE defects	% E defects	% hatch	%dead
Mount 1	8	3	0	0	5	37.5	0	0	62.5	37.5
Mount 2	12	0	0	0	12	0	0	0	100	0
Mount 3	14	0	0	0	14	0	0	0	100	0
Mount 4	14	0	0	0	14	0	0	0	100	0
Mount 5	11	2	0	0	9	18.1818	0	0	81.8182	18.1818
Mount 6	10	0	0	0	10	0	0	0	100	0
Mount 7	15	0	0	0	15	0	0	0	100	0
Mount 8	15	0	0	0	15	0	0	0	100	0
Mount 9	15	0	0	0	15	0	0	0	100	0
Mount 10	13	1	1	0	11	7.69231	7.69231	0	84.6154	15.3846
Total	127	6	1	0	120	4.72441	0.787402	0	94.4882	5.51181
S823F	Total Embryos	Cleft Closure defects	Head Exploder Defects	Elongation Defects	Hatch	%CC defects	% HE defects	% E defects	% hatch	%dead
Mount 1	10	5	1	2	2	50	10	20	20	80
Mount 2	8	2	0	6	0	25	0	75	0	100
Mount 3	10	3	0	5	2	30	0	50	20	80
Mount 4	10	1	2	3	4	10	20	30	40	60
Mount 5	10	1	1	4	4	10	10	40	40	60
Mount 6	13	3	2	8	0	23.0769	15.3846	61.5385	0	100
Mount 7	5	0	0	5	0	0	0	100	0	100
Mount 8	10	3	0	7	0	30	0	70	0	100
Mount 9	7	0	0	7	0	0	0	100	0	100
Mount 10	8	2	1	5	0	25	12.5	62.5	0	100
Mount 11	7	1	0	6	0	14.2857	0	85.7143	0	100
Total	98	21	7	58	12	21.4286	7.14286	59.1837	12.2449	87.7551
S823F + srgp-1 dsRNA	Total Embryos	Cleft Closure defects	Head Exploder Defects	Elongation Defects	Hatch	%CC defects	% HE defects	% E defects	% hatch	%dead
Mount 1	12	7	4	1	0	58.3333	33.3333	8.33333	0	100
Mount 2	10	4	1	5	0	40	10	50	0	100
Mount 3	7	0	1	6	0	0	14.2857	85.7143	0	100
Mount 4	12	6	4	0	2	50	33.3333	0	16.6667	83.3333
Mount 5	10	4	1	5	0	40	10	50	0	100
Mount 6	10	6	1	3	0	60	10	30	0	100
Mount 7	14	6	3	5	0	42.8571	21.4286	35.7143	0	100
Mount 8	11	4	0	7	0	36.3636	0	63.6364	0	100
Mount 9	15	8	2	5	0	53.3333	13.3333	33.3333	0	100
Mount 10	13	4	4	5	0	30.7692	30.7692	38.4615	0	100
Total	114	49	21	42	2	42.9825	18.4211	36.8421	1.75439	98.2456
S823F + afd-1 dsRNA	Total Embryos	Cleft Closure defects	Head Exploder Defects	Elongation Defects	Hatch	%CC defects	% HE defects	% E defects	% hatch	%dead
Mount 1	8	0	3	5	0	0	37.5	62.5	0	100
Mount 2	11	5	0	6	0	45.4545	0	54.5455	0	100
Mount 3	11	3	1	7	0	27.2727	9.09091	63.6364	0	100
Mount 4	11	8	1	2	0	72.7273	9.09091	18.1818	0	100
Mount 5	11	4	2	5	0	36.3636	18.1818	45.4545	0	100
Mount 6	13	7	5	1	0	53.8462	38.4615	7.69231	0	100
Mount 7	8	8	0	0	0	100	0	0	0	100
Mount 8	12	4	0	6	2	33.3333	0	50	16.6667	83.3333
Mount 9	11	2	2	7	0	18.1818	18.1818	63.6364	0	100
Mount 10	16	5	2	9	0	31.25	12.5	56.25	0	100
Mount 11	18	1	0	17	0	5.55556	0	94.4444	0	100
Mount 12	17	6	3	8	0	35.2941	17.6471	47.0588	0	100
Total	147	53	19	73	2	36.0544	12.9252	49.6599	1.36054	98.6395

## Sheet: Figure 5D
WT + control	Total embryos	Cleft Closure Defects	% Cleft Closure Defects
Mount 1	13	0	0
Mount 2	13	0	0
Mount 3	11	0	0
Mount 4	10	0	0
Mount 5	12	0	0
Mount 6	10	0	0
Mount 7	9	1	11.1111
Mount 8	11	0	0
Mount 9	11	0	0
Mount 10	12	0	0
Mount 11	14	0	0
Mount 12	17	0	0
Total	143	1	0.699301
WT + afd-1 RNAi	Total embryos	Cleft Closure Defects	% Cleft Closure Defects
Mount 1	8	3	37.5
Mount 2	12	0	0
Mount 3	14	0	0
Mount 4	14	0	0
Mount 5	11	2	18.1818
Mount 6	10	0	0
Mount 7	15	0	0
Mount 8	15	0	0
Mount 9	15	0	0
Mount 10	13	1	7.69231
Total	127	6	4.72441
hmp-1 R551/554A + control	Total embryos	Cleft Closure Defects	% Cleft Closure Defects
Mount 1	8	0	0
Mount 2	9	1	11.1111
Mount 3	8	0	0
Mount 4	13	0	0
Mount 5	11	0	0
Mount 6	10	0	0
Mount 7	9	0	0
Mount 8	4	1	25
Mount 9	9	0	0
Mount 10	17	1	5.88235
Total	98	3	3.06122
hmp-1 R551/554A + afd-1 RNAi	Total embryos	Cleft Closure Defects	% Cleft Closure Defects
Mount 1	9	2	22.2222
Mount 2	11	1	9.09091
Mount 3	9	1	11.1111
Mount 4	15	3	20
Mount 5	11	1	9.09091
Mount 6	8	0	0
Mount 7	14	2	14.2857
Mount 8	12	0	0
Mount 9	14	0	0
Total	103	10	9.70874
srgp-1 W122Stop + control	Total embryos	Cleft Closure Defects	% Cleft Closure Defects
Mount 1	13	1	7.69231
Mount 2	11	0	0
Mount 3	12	2	16.6667
Mount 4	9	1	11.1111
Mount 5	11	0	0
Mount 6	10	0	0
Mount 7	9	2	22.2222
Mount 8	13	0	0
Mount 9	13	2	15.3846
Mount 10	19	1	5.26316
Total	120	9	7.5
srgp-1 W122Stop + afd-1 RNAi	Total embryos	Cleft Closure Defects	% Cleft Closure Defects
Mount 1	8	4	50
Mount 2	13	6	46.1538
Mount 3	7	3	42.8571
Mount 4	9	2	22.2222
Mount 5	10	5	50
Mount 6	6	0	0
Mount 7	14	2	14.2857
Mount 8	11	1	9.09091
Mount 9	3	2	66.6667
Total	81	25	30.8642
srgp-1 W122Stop; hmp-1 R551/554A + control	Total embryos	Cleft Closure Defects	% Cleft Closure Defects
Mount 1	11	0	0
Mount 2	8	0	0
Mount 3	10	1	10
Mount 4	17	0	0
Mount 5	13	0	0
Mount 6	16	0	0
Mount 7	10	0	0
Mount 8	11	0	0
Mount 9	17	0	0
Mount 10	16	3	18.75
Total	129	4	3.10078
srgp-1 W122Stop; hmp-1 R551/554A + afd-1 RNAi	Total embryos	Cleft Closure Defects	% Cleft Closure Defects
Mount 1	7	0	0
Mount 2	6	2	33.3333
Mount 3	9	2	22.2222
Mount 4	7	3	42.8571
Mount 5	9	3	33.3333
Mount 6	11	1	9.09091
Mount 7	10	0	0
Mount 8	12	2	16.6667
Mount 9	12	0	0
Mount 10	12	0	0
Mount 11	9	4	44.4444
Mount 12	13	3	23.0769
Total	117	20	17.094

## Sheet: Figure 5D p value matrix
p-value matrix for all genotypes in panel 5D
p-values	WT + control RNAi	WT + afd-1 RNAi	HMP-1R551/554A + control RNAi	HMP-1R551/554A + afd-1 RNAi	srgp-1W122Stop + control RNAi	srgp-1W122Stop + afd-1 RNAi	srgp-1W122Stop ; HMP-1R551/554A + control RNAi	srgp-1W122Stop ; HMP-1R551/554A + afd-1 RNAi
srgp-1W122Stop ; HMP-1R551/554A + afd-1 RNAi	<0.0001	<0.0001	<0.0001	<0.0001	<0.0001	<0.0001	<0.0001
srgp-1W122Stop ; HMP-1R551/554A + control RNAi	0.5204	0.9073	>0.9999	<0.0001	0.0062	<0.0001
srgp-1W122Stop + afd-1 RNAi	<0.0001	<0.0001	<0.0001	<0.0001	<0.0001
srgp-1W122Stop + control RNAi	<0.0001	0.2464	0.0139	0.8523			n.s.	p>0.5
HMP-1R551/554A + afd-1 RNAi	<0.0001	0.0057	0.0001				*	0.05≥p>0.01
HMP-1R551/554A + control RNAi	0.6401	0.9272					**	0.01≥p>0.001
WT + afd-1 RNAi	0.0266						***	0.001≥p>0.0001
WT + control RNAi							****	0.0001≥p

## Sheet: Figure 6C
Integrated intensity of Vertex A.U.
WT	hmp-1R551/554A	srgp-1W122Stop	srgp-1W122Stop; hmp-1R551/554A	WT + afd-1RNAi	hmp-1R551/554A + afd-1RNAi	srgp-1W122Stop + afd-1RNAi
5379.53	4431.37	5487.21	7037.87	1184.03	1125.87	627.577
6473.47	7821.72	4789.47	10895.7	760.488	1415.36	599.207
2374.85	6438.87	1454.82	8220.7	1289.71	1176.36	674.55
3627.27	5088.35	4898.54	2423.6	1519.14	1808.98	1063.44
3503.43	5396.41	7349.11	4538.11	1107.11	2061.54	638.189
2168.59	8051.01	2680.1	3939.11	910.441	1375.94	1600.32
3118.3	5772.72		8398.31	850.235	1346.71	439.115
1725.68	6331.1		7443.84	706.044	1687.79	631.076
3387.26	3828.4		5770.93	2079.95		667.84
4595.35	12152.2		3177.61	2576.93		504.708
4475.47	6624.81					1230.27

## Sheet: Figure 6D
Area covered by HMP-1::GFP at vertex vertex µm^2
WT	hmp-1R551/554A	srgp-1W122Stop	srgp-1W122Stop; hmp-1R551/554A	WT + afd-1RNAi	hmp-1R551/554A + afd-1RNAi	srgp-1W122Stop + afd-1RNAi
3.66	2.782	4.164	4.489	1.042	0.911	0.635
3.725	5.287	3.286	4.668	0.635	0.993	0.586
1.74	3.123	1.204	5.189	0.993	0.911	0.586
2.342	2.521	3.595	1.236	1.367	1.465	0.944
2.326	2.359	5.856	2.96	0.83	1.465	0.602
1.708	4.603	1.919	2.228	0.83	0.911	1.302
1.74	3.839		5.986	0.7	0.944	0.358
1.496	4.099		5.189	0.586	1.091	0.651
2.261	2.521		3.839	1.465		0.472
3.058	6.311		2.294	1.628		0.407
3.091	3.774					0.911

## Sheet: Figure S1
Wildtype	Embryos	Focused	Scattered	Unfocused
Mount 1	1	1	0	0
Mount 2	1	1	0	0
Mount 3	3	3	0	0
Mount 4	2	2	0	0
Mount 5	2	2	0	0
Total	9	9	0	0
srgp-1ΔF-BAR
Mount 1	3	0	3	0
Mount 2	1	0	1	0
Mount 3	2	0	1	1
Mount 4	2	0	2	0
Total	8	0	7	1
srgp-1ΔC
Mount 1	1	0	0	1
Mount 2	1	1	0	0
Mount 3	1	0	0	1
Mount 4	1	0	0	1
Mount 5	2	1	0	1
Mount 6	1	0	0	1
Total	7	2	0	5

[truncated: 3 more sheets: Figure S2, Figure S3C, S3D, Figure S4]
